# Supplementary material for: Identification of QTLs and genes regulating panicle number through genome-wide association studies in Oryza sativa L
Source: Front Plant Sci. 2026 Jun 9;17:1806063. doi: 10.3389/fpls.2026.1806063 (PMC13287107; doi:10.3389/fpls.2026.1806063)
Supplement: Supplementary file 2 [file Table1.xlsx]

## Sheet: ST1
Supplementary Table 1. Phenotypic variation of MCC and EMCC for panicle number across different environments.
PN	Mean			Min	Max	CV
	Full	Indica	Japonica
SYMCC	10.65±3.87	9.16±3.79	11.60±3.64	3	24.3	0.364
CSMCC	14.20±4.14	12.92±4.27	15.21±4.05	5.3	25	0.292
SYEMCC	12.93±3.050	13.46±2.80	12.11±3.25	4.6	21.5	0.236
BJEMCC	9.43±2.802	10.73±2.38	7.99±2.43	3.6	19	0.294
Min: minimum; Max: maximum; CV: variable coefficient.

## Sheet: ST2
Supplementary Table 2. Phenotypic correlations among different environments for 238 varieties common to MCC and EMCC.
	SYMCC	CSMCC	SYEMCC	BJEMCC
SYMCC	1
CSMCC	0.483**	1
SYEMCC	0.636**	0.424**	1
BJEMCC	0.601**	0.421**	0.627**	1
“**”: significant correlation at P = 0.01 level; SY: sanya; CS: changsha; BJ: beijing.

## Sheet: ST3
Supplementary Table 3. Detailed information on QTLs for panicle number detected by GWAS.
	GWAS output of four traits								Shared QTL (SHA)	Stable QTL in different enviroments (STA)	From group		Cloned gene	Hot QTL				Time
	Chr.		Start	End	Lead SNP	P value	Maf	R2						Chr.		Start	End
	1	1261245		2049445	1876860	5.335	0.335	0.323			13SY_full		OsJAG
	1	5627159		6775614	6241047	4.587	0.159	0.313			13SY_full		TUT1	1	4500000		9500000	3
	1	8685916		9252759	9009619	4.521	0.314	0.384			14BJ_full			1	4500000		9500000	3
	1	11065181		11557272	11343972	6.657	0.325	0.493			13SY_ind.
	1	12908893		14686532	14455490	4.678	0.131	0.347	SHA		13SY_full, 13SY_jap.
	1	14856948		15220038	15035312	3.818	0.469	0.133			13CS_ind.
	1	15961611		16733938	16195788	5.293	0.07	0.374	SHA		13SY_full, 13SY_jap.
	1	19254557		19843849	19595022	3.884	0.188	0.304			13SY_full
	1	22971261		23879790	23709790	4.976	0.118	0.231	SHA		14SY_full, 14SY_ind.
	1	27571779		27973463	27763677	4.034	0.453	0.38			14BJ_full			1	27500000		29500000	2
	1	30692581		31075547	30905029	6.893	0.388	0.345	SHA		13SY_full, 13SY_jap.
	1	38362231		39537671	38908871	6.243	0.027	0.364	SHA	STA	14SY_ind., 14BJ_ind.
	1	40115493		40564081	40381185	4.823	0.108	0.338			14BJ_ind.
	1	40971845		41379809	41164763	4.284	0.114	0.203			14SY_ind.
	1	41558566		42358919	41901981	5.173	0.026	0.306			14SY_jap.
	1	42525368		43264893	43047794	4.506	0.108	0.312	SHA	STA	13SY_full, 13SY_jap.,14SY_full
	2	276633		1543012	829662	5.773	0.103	0.393	SHA		14SY_jap., 14BJ_full, 14BJ_ind.
	2	1847904		2188938	2018938	4.392	0.05	0.293			14SY_jap.
	2	6390448		6735086	6562944	4.124	0.313	0.201	SHA		14SY_full, 14SY_ind.
	2	6764294		7302680	6942274	5.515	0.067	0.468	SHA	STA	13SY_ind.,14SY_full, 14SY_ind.
	2	8119369		8659544	8397767	5.859	0.358	0.33	SHA	STA	13SY_full,14SY_full, 14SY_ind.
	2	9730673		10258408	9962957	4.123	0.205	0.307			13SY_full
	2	16470452		16963289	16765647	4.532	0.259	0.206			14SY_ind.
	2	20184276		20829343	20565434	4.167	0.273	0.326			14BJ_ind.
	2	21525080		21934036	21695126	4.029	0.209	0.142	SHA		13CS_full, 13CS_ind.
	2	22232926		23213180	23036256	5.36	0.071	0.309	SHA		14SY_full, 14SY_jap.
	2	23770015		24249003	24022845	4.623	0.368	0.229			14SY_full
	2	25344705		25692174	25514705	4.665	0.463	0.385			14BJ_full			2	25500000		28500000	2
qPN2-1	2	25817675		28086420	27174724	6.148	0.479	0.396	SHA	STA	14SY_full, 14SY_ind., 14BJ_full, 14BJ_ind.			2	25500000		28500000	2
	2	30198260		30593559	30405204	4.903	0.465	0.21	SHA		14SY_full, 14SY_ind.
	2	31316042		32134086	31903777	4.339	0.264	0.443	SHA		13SY_ind., 13CS_full
	2	32654698		33020600	32835979	3.762	0.368	0.224			14SY_full
qPN2-2	2	34522647		35031410	34836411	4.795	0.08	0.23	SHA	STA	13CS_full, 13CS_jap.,14SY_full			2	33500000		35500000	2
	3	589299		1072615	759299	3.716	0.101	0.129			13CS_ind.
	3	2716928		4777557	3844758	4.903	0.037	0.291	SHA	STA	13SY_full, 13CS_jap., 14SY_jap., 14BJ_jap.
	3	14614398		15004243	14784398	3.74	0.061	0.283			14SY_jap.
	3	23623148		24001879	23793148	3.815	0.11	0.268			14BJ_jap.
	3	24332405		24850900	24672778	4.386	0.488	0.204	SHA		14SY_full, 14SY_ind.
	3	25545546		26096177	25749522	5.977	0.096	0.222			14SY_ind.
	3	27564807		28709801	28422842	4.806	0.221	0.386			14BJ_full		OsTB1	3	26500000		28500000	5
	3	31597510		32036857	31831104	4.103	0.41	0.226	SHA		14SY_full, 14SY_ind.
	3	32498314		33299574	33087500	4.036	0.461	0.2	SHA		14SY_full, 14SY_ind.
	3	34213458		34678365	34504107	5.119	0.063	0.32	SHA		13SY_full, 13SY_ind.
	4	0		314307	63495	4.283	0.143	0.328			14BJ_ind.
	4	1702810		2140169	1877911	4.141	0.271	0.307			13SY_full
	4	2686358		3114535	2856358	3.914	0.424	0.224			14SY_full
	4	5648016		7725898	6403657	4.924	0.337	0.339			14BJ_ind.
	4	8046060		12883264	8941203	6.233	0.012	0.364	SHA		13SY_full, 14BJ_ind.
	4	13321272		13857765	13684696	4.834	0.025	0.338	SHA	STA	13SY_ind., 14BJ_ind.
	4	14591522		14998649	14827324	4.414	0.13	0.228			14SY_full
	4	15677395		16616956	15922041	5.502	0.229	0.391	SHA	STA	13CS_jap., 14SY_full, 14BJ_full, 14BJ_ind.
	4	17615920		18059601	17876705	4.651	0.037	0.334			14BJ_ind.
	4	18963950		19356037	19180693	6	0.119	0.332	SHA		13SY_full, 13SY_jap.
	4	19381561		19792240	19551561	3.835	0.043	0.268			14BJ_jap.
	4	19833912		20368465	20198436	4.343	0.369	0.31			13SY_full
	4	20848420		21425433	21065609	4.007	0.097	0.287	SHA		13CS_ind., 14SY_jap.
	4	28019839		28572404	28271544	4.889	0.487	0.217			13CS_full
	4	28614415		29077186	28812898	3.6	0.118	0.428			13SY_ind.
	4	29218779		29561206	29388779	3.988	0.127	0.436			13SY_ind.
	4	30921816		31264623	31093787	3.652	0.446	0.429			13SY_ind.		OsAP2-39
	4	33400488		33772772	33602262	4.058	0.15	0.324			14BJ_ind.
	5	2923423		4006120	3560028	4.54	0.055	0.206			14SY_ind.			5	500000		3500000	2
	5	4392863		4939731	4562863	4.209	0.158	0.202	SHA		14SY_ind., 14BJ_jap.
	5	5013789		5618939	5448939	4.139	0.123	0.202			14SY_ind.
	5	5642393		6161764	5812393	4.108	0.188	0.367	SHA	STA	13CS_jap., 14BJ_jap.
	5	6430358		6981868	6679579	4.653	0.12	0.207			14SY_ind.			5	6500000		7500000	2
	5	14001134		14356900	14171134	4.006	0.491	0.318			13SY_jap.
	5	17141843		17596163	17411999	4.347	0.034	0.329			14BJ_ind.
	5	17876709		18282322	18094954	4.416	0.17	0.311			13SY_full
	5	18507358		19105151	18677358	4.906	0.096	0.339			14BJ_ind.
	5	20078560		22028595	20629504	5.936	0.078	0.331	SHA	STA	13SY_full, 13SY_jap., 14SY_ind., 14BJ_full, 14BJ_ind.
	5	22842878		23280691	23014884	4.774	0.441	0.385			14BJ_full
	5	23393153		23769696	23597492	4.593	0.436	0.313			13SY_full
	5	23892192		24467658	24186700	4.047	0.083	0.273			14BJ_jap.
	5	26464971		27107472	26656035	4.824	0.102	0.29			14BJ_jap.			5	25500000		29500000	2
	6	4995762		5382913	5181609	4.552	0.291	0.384			14BJ_full
	6	10238175		11077505	10612395	4.404	0.464	0.31	SHA		13SY_full, 14BJ_ind.
	6	12957017		17533352	15673719	5.332	0.015	0.347	SHA	STA	14SY_full, 14BJ_full, 14BJ_ind.
	6	20552509		21032696	20801808	4.819	0.22	0.316			13SY_full
	6	21719270		22249883	21930733	3.545	0.153	0.427			13SY_ind.
	6	23287633		23636123	23466123	5.126	0.2	0.232			14SY_full
	6	26314976		26672862	26502839	3.591	0.028	0.281			14SY_jap.			6	25500000		30500000	3
qPN6-1	6	29581378		30589079	30047421	5.267	0.291	0.233	SHA	STA	14SY_full, 14SY_jap., 14BJ_full, 14BJ_jap.			6	25500000		30500000	3
	6	30596180		31406701	30867928	5.8	0.273	0.393	SHA		14BJ_full, 14BJ_jap.
	7	3682206		4157908	3918376	3.988	0.396	0.362			13CS_jap.
qPN7-1	7	7064297		16101455	12758227	6.083	0.405	0.333	SHA	STA	13SY_full, 13SY_ind., 14SY_full, 14SY_ind.			7	8500000		13500000	2
	7	17536886		17907694	17734630	3.57	0.466	0.315			14BJ_ind.
qPN7-2	7	20146650		20857916	20316971	4.138	0.175	0.439	SHA		13SY_full, 13SY_ind.			7	18500000		20500000	2
	7	21828591		22185101	22015101	3.659	0.233	0.127			13CS_ind.
	7	23140258		23816157	23558585	5.469	0.083	0.467			13SY_ind.			7	22500000		26500000	4
	7	24576802		24918111	24748111	3.355	0.426	0.221			14SY_full			7	22500000		26500000	4
	7	28175759		29141447	28814972	4.315	0.478	0.292			14SY_jap.
	8	1411725		1833239	1650076	4.473	0.351	0.383			14BJ_full
	8	3417408		4044015	3644421	4.757	0.299	0.35	SHA		13SY_full, 13SY_jap.
	8	5318921		5793137	5488930	4.936	0.2	0.231			14SY_full			8	4500000		6500000	2
	8	18131546		19021087	18659235	4.622	0.045	0.285	SHA		14SY_full, 14BJ_jap.
	8	19347535		20229899	19728459	7.704	0.26	0.242	SHA	STA	13SY_ind., 13CS_jap., 14SY_full, 14SY_ind.
	8	20720660		21149527	20890660	4.476	0.013	0.446			13SY_ind.
	8	23901159		24386556	24090265	4.893	0.176	0.23			14SY_full
	8	25333205		27774518	26307212	6.417	0.482	0.398	SHA	STA	14SY_full, 14SY_jap., 14BJ_full, 14BJ_jap.
	9	263276		825408	655408	4.308	0.247	0.292			14SY_jap.
	9	5931777		6759488	6242548	4.654	0.049	0.334	SHA		13SY_full, 14BJ_ind.
	9	8578347		8918350	8748347	3.786	0.379	0.432			13SY_ind.
	9	9419003		9829524	9593050	4.877	0.136	0.355	SHA	STA	13SY_jap., 13CS_jap.
	9	12116680		12806710	12636710	4.104	0.387	0.226			14SY_full
	9	16583260		16982452	16753260	3.905	0.447	0.379			14BJ_full
	9	20132529		20519929	20349929	3.735	0.151	0.13			13CS_ind.			9	18500000		20500000	2
	10	772848		1172884	942848	5.42	0.328	0.216			14SY_ind.
	10	1854031		3023214	2701257	7.652	0.188	0.355	SHA		13SY_full, 13SY_jap., 14SY_ind.
	10	3790360		4858227	4293489	5.65	0.087	0.218	SHA		13SY_full, 14SY_ind.
	10	9017316		10552280	10151756	5.732	0.252	0.328	SHA	STA	13SY_full, 13SY_jap., 14SY_full, 14SY_ind.
	10	10562603		12016807	10768589	5.377	0.274	0.233	SHA	STA	13CS_ind., 14SY_full, 14SY_jap., 14BJ_jap.
	10	12765866		13151828	12950839	6.28	0.355	0.239			14SY_full
	10	13275344		13938637	13673708	4.226	0.26	0.291	SHA		14SY_jap., 14BJ_ind.
	10	17908683		19398966	18133131	4.578	0.149	0.211			13CS_full
	10	20873660		21908608	21433488	5.696	0.022	0.354	SHA	STA	14SY_ind., 14BJ_ind.
	11	0		297001	127001	3.739	0.217	0.318			14BJ_ind.		d53
	11	2025077		2759974	2589974	5.172	0.019	0.306	SHA		14SY_full, 14SY_jap.
	11	4200471		4546280	4370478	4.026	0.155	0.305			13SY_full
	11	4730313		5342725	5096095	4.917	0.258	0.317			13SY_full
	11	8826803		9398743	9228743	4.895	0.332	0.291	SHA		14BJ_full, 14BJ_jap.
qPN11-1	11	9503821		16618570	10299984	6.053	0.048	0.223	SHA	STA	13SY_full, 13SY_ind., 13CS_full, 13CS_jap., 14SY_full, 14SY_ind., 14BJ_full, 14BJ_jap.			11	16500000		17500000	3
	11	19503526		21556658	21176158	6.965	0.121	0.403	SHA		13CS_jap., 14BJ_full
	11	22768167		23960182	23714954	5.292	0.322	0.322	SHA	STA	13SY_full, 13SY_jap., 13CS_full
	11	24456956		24853191	24658214	6.033	0.142	0.333			13SY_full
	11	25423824		25774726	25593824	3.702	0.14	0.377			14BJ_full
	11	26237156		26593979	26412037	5.474	0.213	0.228	SHA		13CS_full, 13CS_ind.
	11	26909410		27660864	27283554	4.367	0.497	0.204	SHA	STA	13SY_full, 13SY_jap., 13CS_full, 14SY_ind.
	11	28728282		29121092	28907735	3.622	0.093	0.303			13SY_jap.
	12	3647645		4295490	3888310	4.579	0.017	0.333			14BJ_ind.
	12	5649564		5994525	5824525	4.281	0.083	0.442			13SY_ind.
	12	7414080		7816828	7600897	3.948	0.255	0.36			13CS_jap.
	12	7822970		8375706	7992970	4.278	0.411	0.375	SHA		13CS_full, 13CS_jap.
	12	10332924		11074968	10890767	4.772	0.13	0.398			13CS_jap.
	12	14463893		14831596	14648784	3.928	0.135	0.359			13CS_jap.
	12	18340333		18767320	18510333	4.037	0.015	0.323			14BJ_ind.
	12	24303988		24795145	24473988	4.224	0.037	0.327			14BJ_ind.			12	24500000		26500000	7
qPN12-1	12	25833407		26842170	26075062	5.525	0.454	0.234	SHA		14SY_full, 14SY_ind.			12	24500000		26500000	7

## Sheet: ST4
Supplementary Table 4. Information on seven QTLs for panicle number.
	QTLs of GWAS			From group	Fre.		QTLs of Linkage mapping
	Chr.	Start	End				Parents	Maker	LOD	PVE
qPN2-1	2	25817675	28086420	SYEMCC_full, SYEMCC_ind., BJEMCC_full, BJEMCC_ind.	2	CX277(*02428) × CH1100(Nanjing 11)		RM7511-RM525	2.79	6.55
						CX133(Zhengshan 97B) × CX220(IRAT109)		RM318-RM6	2.42	5.71
qPN2-2	2	34522647	35031410	CSMCC_full, CSMCC_jap., SYEMCC_full
qPN6-1	6	29581378	30589079	SYEMCC_full, SYEMCC_jap., BJEMCC_full, BJEMCC_jap.
qPN7-1	7	7064297	16101455	SYMCC_full, SYMCC_ind., SYEMCC_full, SYEMCC_ind.	2	CX254(XQZ B) × CX439(R9308)		RM5436-RM3670	3.5	9.03
qPN7-2	7	20146650	20857916	SYMCC_full, SYMCC_ind.	2	CH1302(Yuefu) × CH1301(IRAT109)		OSR22–RM11	4.08	17.82
qPN11-1	11	9503821	16618570	SYMCC_full, SYMCC_ind., CSMCC_full, CSMCC_jap., SYEMCC_full, SYEMCC_ind., BJEMCC_full, BJEMCC_jap.
qPN12-1	12	25833407	26842170	SYEMCC_full, SYEMCC_ind.
Fre.: Frequency of linkage analysis; Ind.:indica; Jap.:japonica; Chr: chromosome; QTL: quantitative trait locus; SY: sanya; CS: changsha; BJ: beijing; LOD: log odds score; PVE: phenotypic variance explanation; Ref: reference.

## Sheet: ST5
Supplementary Table 5. Pathway analysis of cloned genes associated with panicle number.
ID	Gene name	Pathway
LOC_Os08g44350	OsAHP1	ko04075	Plant hormone signal transduction
LOC_Os09g39400	OsAHP2	ko04075	Plant hormone signal transduction
LOC_Os06g03710	D62	ko04075	Plant hormone signal transduction
LOC_Os06g40780	moc1	ko04075	Plant hormone signal transduction
LOC_Os04g46470	HTD1	ko00906	Carotenoid biosynthesis
LOC_Os01g54270	D10	ko00906	Carotenoid biosynthesis
LOC_Os03g03150	TAD1	ko04120	Ubiquitin mediated proteolysis
LOC_Os06g02019	D3	ko00904	Diterpenoid biosynthesis
LOC_Os04g56400	OsGS2	ko01230	Biosynthesis of amino acids
LOC_Os01g64660	MOC2	ko01200	Carbon metabolism

## Sheet: ST6
Supplementary Table 6. Number of genes identified by haplotype variance analysis and pathway analysis.
	Important QTL	Haplotype variance analysis<0.01	Pathway	Haplotype variance analysis + Pathway	Haplotype variance analysis + Pathway + Linkage analysis
Sequenced parents	qPN2-1	217	17	14	14
	qPN7-1	613	22	12	10
	qPN7-2	62	15	7	7
Non-sequenced parents	qPN2-2	67	8	4	-
	qPN6-1	118	11	8	-
	qPN11-1	62	0	0	-
	qPN12-1	31	5	2	-

## Sheet: ST7
Supplementary Table 7. Primer sequences for detecting the T-DNA insertion in ETR3.
	Primer	Sequence
LP	F primer (Genome)	TCCGTGATCACTGCTGTCTC
RB	R primer (T-DNA)	GTTACGTCCTGTAGAAACCCCAA/CAGTCTGGATCGCGAAAACTGTGG
LB	F primer (T-DNA)	GGTGAATGGCATCGTTTGAA/ACAAGCCGTAAGTGCAAGTG
RP	R primer (Genome)	TGAAGATGCTGTCCATGCTC

## Sheet: ST8
Supplementary Table 8. Primer sequences for detecting the T-DNA insertion in OsARF25.
	Primer	Sequence
LP	F primer (Genome)	CGGAAGAGGGCATAACAGTC
RB	R primer (T-DNA)	GTTACGTCCTGTAGAAACCCCAA/CAGTCTGGATCGCGAAAACTGTGG
LB	F primer (T-DNA)	TCCGAAACTATCAGTGTCTAGCT/TAGCTAGAGTCGAGAATTCAGT
RP	R primer (Genome)	TTAGTTCTGTGCAGGTTGCG

## Sheet: ST9
Supplementary Table 9. Primer sequences for detecting the T-DNA insertion in GR.
	Primer	Sequence
LP	F primer (Genome)	CATGCAACTCCATCCATCAG
RB	R primer (T-DNA)	GTTACGTCCTGTAGAAACCCCAA/CAGTCTGGATCGCGAAAACTGTGG
LB	F primer (T-DNA)	CTAGAGTCGAGAATTCAGTACA/CGTCCGCAATGTGTTATTAAG
RP	R primer (Genome)	TACAAGGTGGACACGCTCTG

## Sheet: ST10
Supplementary Table 10. Allele mining of identified candidate genes in indica and japonica subpopulations.
Gene	Variant ID	Chromosome	Physical Position	Ref	Alt	Variant Type	AA Change	Indica Frequency (%)	Japonica Frequency (%)
Osarf25	SNP 4450	12	26003893	T	C	Non-synonymous	T→A	378/411 (92.0%)	9/272 (3.3%)
	SNP 4378	12	26003965	C	G	Non-synonymous	A→P	367/411 (89.3%)	7/272 (2.6%)
	SNP 3754	12	26004589	C	T	Non-synonymous	G→R	0/411 (0.0%)	14/272 (5.1%)
	SNP 553	12	26007790	C	A	five_prime_UTR	—	12/411 (2.9%)	1/272 (0.4%)
	SNP -349	12	26008692	T	G	Promoter	—	388/411 (94.4%)	86/272 (31.6%)
	SNP -1065	12	26009408	G	T	Promoter	—	379/411 (92.2%)	9/272 (3.3%)
	SNP -1429	12	26009772	T	C	Promoter	—	66/411 (16.1%)	0/272 (0.0%)
	SNP -1491	12	26009834	A	T	Promoter	—	10/411 (2.4%)	74/272 (27.2%)
	SNP -1694	12	26010037	C	A	Promoter	—	7/411 (1.7%)	0/272 (0.0%)
	SNP -1704	12	26010047	A	T	Promoter	—	389/411 (94.6%)	147/272 (54.0%)
etr3	SNP -157	2	35251424	C	A	Promoter	—	144/411 (35.0%)	53/272 (19.5%)
	SNP 559	2	35252140	G	C	Non-synonymous	G→R	50/411 (12.2%)	0/272 (0.0%)
	SNP 2425	2	35254006	A	C	Non-synonymous	N→T	165/411 (40.1%)	13/272 (4.7%)
	SNP 4298	2	35255879	A	G	three_prime_UTR	—	1/411 (0.2%)	38/272 (14.0%)
gr	SNP 3201	7	20597003	T	A	Non-synonymous	I→F	350/411 (85.2%)	45/272 (16.5%)
	SNP 2848	7	20597356	G	C	Non-synonymous	S→W	400/411 (97.3%)	44/272 (16.2%)
	SNP 970	7	20599234	T	C	Non-synonymous	Q→R	399/411 (97.1%)	44/272 (16.2%)
	SNP 882	7	20599322	G	C	Non-synonymous	L→V	400/411 (97.3%)	54/272 (19.9%)
	SNP -1394	7	20601598	G	A	Promoter	—	400/411 (97.3%)	40/272 (14.7%)
	SNP -1557	7	20601761	A	G	Promoter	—	404/411 (98.3%)	191/272 (43.8%)
“Variant Type” included non-synonymous, promoter, five_prime_UTR, and three_prime_UTR; “AA Change” showed the amino acid substitution (e.g., T→A indicates Threonine to Alanine); “Ref” indicated the allele in the reference genome; “Alt” indicates the alternative (variant) allele; “—” indicated that the variant is not located in a coding region and does not alter an amino acid.
